# Supplementary material for: CRISPR-clear imaging of melanin-rich B16-derived solid tumors
Source: Commun Biol. 2023 Apr 4;6:370. doi: 10.1038/s42003-023-04614-7 (PMC10073193; doi:10.1038/s42003-023-04614-7)
Supplement: Supplementary file 7 — Supplementary Data 1 [file 42003_2023_4614_MOESM7_ESM.xlsx]

## Sheet: Fig. 1b
Figure 1 b
Tyrosine KO efficiency (%)
control	experiment
0	51.1
0	54.9
0.1	56

## Sheet: Fig. 2f
Figure 2f
Alexa 647/blood vessel
depth	Melanin (+)			Melanin (-)
	n=1	n=2	n=3	n=1	n=2	n=3
300	2.83	1.97	0.399999	33.912	25.981	7.25801
250	1.4201	1.23	1.2639	18.921	16.21	4.12301
200	0.891	2.23	1.62	22.412	25.982	0.82301
150	5.932	2.982	3.897	27.783	32.981	3.943
100	11.982	7.982	11.433	34.921	23.658	37.999
50	14.982	8.981	12.981	43.812	22.081	28.406
0	0	0	0	0	0	0
tdTom/B16cells
depth	Melanin (+)			Melanin (-)
	n=1	n=2	n=3	n=1	n=2	n=3
300	0.132	0.042	0.105999	9.81	7.91	4.54399
250	0.433	0.339	0.095	11.981	17.919	-0.099
200	0.922	0.112	0.316999	15.881	17.981	2.491
150	4.553	2.3221	4.6359	18.792	10.933	9.389
100	19.232	9.813	8.77999	16.681	11.981	14.825
50	19.982	12.332	13.257	27.998	17.548	15.929
0	0	0	0	0	0	0
DAPI/Nucleus
depth	Melanin (+)			Melanin (-)
	n=1	n=2	n=3	n=1	n=2	n=3
300	0.031	0.012	0.032999	33.981	29.661	19.248
250	0.031	0.115	0.07	22.872	32.422	55.362
200	0.643	0.231	0.476999	58.994	62.112	38.876
150	4.91	5.772	0.829	88.112	55.991	85.521
100	29.923	21.221	26.451	112.323	87.371	95.154
50	91.331	72.331	79.121	154.998	122.323	125.257
0	0	0	0	0	0	0

## Sheet: Suppl Fig S4a
Suppl Fig. S4a
Tyrosinase mRNA
wt	tyrosinase KO
0.0140847	2.53e-06
0.0168528	1.19e-05
0.0189924	1.22e-05

## Sheet: Suppl Fig. S5e
Suppl Fig S5e
Reads per Million
Ras			Raf			Mek			Erk
MT	WT		MT	WT		MT	WT		MT	WT
154.026	146.112		14.0523	13.9679		30.7738	41.1417		195.084	205.539
153.311	153.576		15.6634	15.5287		31.1685	39.9404		199.668	210.427
150.234	162.643		50.1171	42.3701		39.9297	36.776		199.766	183.569
Mitf			Creb			Tyrp1			Dct
MT	WT		MT	WT		MT	WT		MT	WT
775.389	541.276		79.1326	88.2092		1786.37	1463.83		7613.21	4551.92
774.15	536.004		78.3168	90.6719		1850.57	1519.05		7392	4884.7
950.117	874.439		101.756	107.427		2583.72	2399.35		7807.73	7294.8

## Sheet: Suppl Fig S7
Suppl Fig. S7
Rag1 -/-
Tumor volume (mm^3)
Melanin(+)	Melanin(-)
658.04	570.92
458.4	565.68
2602.79	2034.83
C57BL/6-Tg(HER2)
Tumor volume (mm^3)
Melanin(+)	Melanin(-)
578.2	259.1
149.7	155.1
169.8	420.6
235.3	377

## Sheet: Suppl Fig 10c
Suppl Fig. 10c
Melanin(-)	Melanin(-)	Melanin(+)	Melanin(+)
Rag1-/-	C57BL/6	Rag1-/-	C57BL/6
	HER2		HER2
188300	152050	31864	42776
139400	154305	26251	21441
150900	142530	49417
